# Supplementary material for: Bioinformatic flowchart and database to investigate the origins and diversity of Clan AA peptidases
Source: Biol Direct. 2009 Jan 27;4:3. doi: 10.1186/1745-6150-4-3 (PMC2642776; doi:10.1186/1745-6150-4-3)
Supplement: Additional file 1 — Clan AA phylogeny used as guide tree. By clicking the name of each OTU in this tree, the user can locate a file at GyDB providing information about the sequence selected, including a link to its Genbank accession at NCBI. If the sequence has no GyDB file, the links takes the user directly to the Genbank accession. [file 1745-6150-4-3-S1.zip]

Archive with 2 entries (2 files):
- additional_file_1/Additional_file_1.png
- additional_file_1/index.html
